# Supplementary material for: Evaluation of the Performance of the IDvet IFN-Gamma Test for Diagnosis of Bovine Tuberculosis in Spain
Source: Front Vet Sci. 2018 Sep 27;5:229. doi: 10.3389/fvets.2018.00229 (PMC6171474; doi:10.3389/fvets.2018.00229)
Supplement: Supplementary file 1 [file Table_1.XLSX]

## Sheet: Supplementary Table 1
Supplementary Table 1. Number of reactors to the IDvet IFN-γ assay, applying the alternative cut-off points 16 and 4, and to the SIT test (severe interpretation) performed on 8,426 cattle from Madrid and Castilla y León (Spain).
				IDvet 16 a		IDvet 4 b
				Negatives	Positives	Negatives	Positives
Madrid	SIT test (severe int)		Negatives	1.494	23	1.458	59
			Positives	18	13	15	16
Castilla y Leon	SIT test (severe int)		Negatives	6.669	145	6.372	442
			Positives	34	30	29	35
a cut-off for interpretation=16
b cut-off for interpretation=4
