# Supplementary material for: Evaluation of the Performance of the IDvet IFN-Gamma Test for Diagnosis of Bovine Tuberculosis in Spain
Source: Front Vet Sci. 2018 Sep 27;5:229. doi: 10.3389/fvets.2018.00229 (PMC6171474; doi:10.3389/fvets.2018.00229)
Supplement: Supplementary file 2 [file Table_2.XLSX]

## Sheet: Supplementary Table 2
Supplementary Table 2. Posterior estimates (median and 95% posterior probability interval) for sensitivity, specificity and the mean of the prevalence distribution (%) obtained for the combination of IDvet IFN-γ assay and SIT test on 8,426 cattle from Madrid and Castilla y Leon (Spain) when a sensitivity analysis was conducted.
Model	Priors	Diagnostic test	Sensitivity	Specificity	Prevalence
					Madrid	Castilla y Leon
Two-population	Se SIT: uniform (0,1) Remaining parameters: Table 1	SIT test	84.78	99.52
			(20.84-99.40)	(98.90-99.99)	1.76	0.62
		IDvet	37.78	98.79	(0.28-3.44)	(0.03-1.48)
			(14.39-92.11)	(98.42-99.20)
	Sp SIT: uniform (0,1) Remaining parameters: Table 1	SIT test	78.24	99.44
			(47.96-95.03)	(98.92-99.95)	1.75	0.55
		IDvet	36.47	98.75	(0.42-3.25)	(0.03-1.34)
			(14.63-85.20)	(98.40-99.15)
	Se IDvet: uniform (0,1) Remaining parameters: Table 1	SIT test	75.64	99.45
			(41.87-94.44)	(98.97-99.96)	1.88	0.57
		IDvet	21.55	98.67	(0.79-3.84)	(0.03-1.50)
			(2.06-48.68)	(98.33-99.09)
	Sp IDvet: uniform (0,1) Remaining parameters: Table 1	SIT test	77.56	99.63
			(45.49-94.80)	(99.00-99.99)	1.95	0.79
		IDvet	39.14	98.89	(0.55-3.47)	(0.06-1.62)
			(16.90-90.62)	(98.48-99.40)
